# Supplementary material for: The AT-hook is an evolutionarily conserved auto-regulatory domain of SWI/SNF required for cell lineage priming
Source: Nat Commun. 2023 Aug 4;14:4682. doi: 10.1038/s41467-023-40386-8 (PMC10403523; doi:10.1038/s41467-023-40386-8)
Supplement: Supplementary file 4 — Source Data [file 41467_2023_40386_MOESM4_ESM.xlsx]

## Sheet: Fig-1
Fig-1e												Fig-1f
	time in secs	WT			AT deletion
	0	0	0	0	0	0	0					time in secs	WT			AT deletion
	10	-0.04	0.685	0.35	-0.0275	0.2525	0.2525					0	0	0	0	0.0176	0.0088	0.0176
	20	0.495	0.74	0.7175	-0.0725	0.14	0.14					10	0.011	0.0132	0.011	0.0044	0.0044	0.0044
	40	0.62	0.9075	0.6175	-0.0225	0.04	0.04					20	0.0198	0.022	0.022	0.0044	0.0088	0.0044
	80	0.89	0.9425	0.665	0.1575	0.115	0.115					40	0.0396	0.0396	0.044	0.0088	0.0132	0.0088
	160	0.915	0.9975	0.9025	0.4125	0.2325	0.2325					80	0.0682	0.0682	0.0792	0.0176	0.0176	0.0176
	300	1.0325	1.01	1.015	0.5725	0.4	0.4					160	0.1232	0.1232	0.1452	0.0396	0.0352	0.0396
	600	0.9625	0.9425	0.9525	0.8025	0.615	0.615					300	0.2178	0.2112	0.2442	0.0836	0.0704	0.0836
												600	0.407	0.3652	0.396	0.1188	0.1276	0.1188

## Sheet: Fig-2
Fig-2a	uM ATP	uM/min dAT+DNA				uM/min WT+DNA
	2	0.0009	0.00066	0.0009		0.0063	0.01176	0.00576	0.01176	0.0063
	10	0.00324	0.00222	0.0033		0.03564	0.03234	0.03636	0.03234	0.03564
	20	0.00612	0.00414	0.00678		0.06222	0.06774	0.06636	0.06774	0.06222
	50	0.0132	0.00684	0.00906		0.05772	0.13926	0.14316	0.13926	0.05772
	100	0.01692	0.0156	0.01374		0.26466	0.21678	0.1038	0.21678	0.26466
	200	0.0246	0.0198	0.02022		0.3726	0.2979	0.14946	0.2979	0.3726
	400	0.03294	0.02508	0.02838		0.58584	0.38274	0.22512	0.38274	0.58584
	800	0.05346	0.0402	0.0402		0.69492	0.50244	0.5211	0.50244	0.69492
Fig-2b
	uM ATP	dAT+NCP			WT+NCP
	0.2	0.0003	0.00036	0.00024
	1	0.0018	0.0018	0.00162
	2	0.00354	0.00348	0.0033
	5	0.00924	0.00792	0.00888
	10	0.01698	0.01254	0.01704	0.513853	0.486991	0.518532
	20	0.02352	0.01968	0.02664
	50	0.0543	0.03888	0.05286
	100	0.0888	0.05574	0.0756
	400	0.13062	0.13206	0.13494
	800	0.18492	0.22998	0.2451
	25				1.02771	0.992752	1.08399
	60				1.56815	1.57178	1.52092
	120				2.11244	2.12433	2.08734
	300				3.37541	2.53156	3.86917

## Sheet: Fig-3
Fig-3a	nM enzyme	WT+DNA			dAT+DNA
	0	0	0	0	0	0	0
	1.33333	36.0993	4.05126	7.3762	28.0987	12.5533	8.66087
	2	37.8272	15.8656	20.1486	32.2831	17.7796	10.9191
	3	45.0216	26.0443	29.545	36.766	29.2841	22.8639
	4.5	54.4925	62.9479	48.2201	33.8659	38.4439	30.7528
	6.75	61.1843	69.5932	69.1406	58.3078	58.952	44.9676
	10.125	85.0244	93.2461	89.4346	76.8787	72.6424	64.0196
	15.1873	99.3084	95.7875	96.4822	90.5539	86.2893	81.9121
	22.7813	99.8187	99.2715	96.8556	97.3116	97.336	94.3048
Fig-3b	nM enzyme	WT+NCP			dAT+NCP
	0	0	0	0	0	0	0
	1.33333	18.6816	5.7196	8.72329	0.82148	7.50163	7.54212
	2	20.2687	14.6887	18.8541	4.12972	10.1185	9.1505
	3	38.419	26.3967	23.3342	9.66327	23.1179	16.0028
	4.5	60.8665	54.3281	63.6832	29.2047	30.7632	32.1216
	6.75	87.523	80.9969	81.5826	47.7332	52.2858	44.7444
	10.125	96.2296	94.378	97.5567	64.5126	71.7337	80.9438
	15.1873	99.4054	97.3423	99.4371	52.6097	74.4553	83.607
	22.7813	98.4772	98.3591	98.3613	92.6056	94.3527	90.3728

## Sheet: Figure-S2
Fig-S2a	ng competitor DNA	% Bound WT+DNA				% Bound dAT+DNA
	0	91.7234	95.0934	98.9297	96.6381	94.9748	92.9638	95.6661	95.2886
	1.6	86.5857	87.899	98.0155	95.6698	96.5297	90.9639	97.5674	95.5817
	3.2	82.781	84.293	96.7322	94.7599	96.2617	91.0498	94.1066	94.1037
	6.25	71.4041	63.7391	91.5089	90.5921	88.319	82.9533	86.7045	88.8541
	12.5	48.1053	47.0887	41.4062	66.036	70.3664	75.818	63.9589	74.7167
	25	9.92495	10.6727	10.3619	20.3328	40.6482	45.4733	26.9295	40.3621
	50	4.77881	2.13643	3.32989	7.02581	7.13929	11.1009	8.90994	18.9878
Fig-S2d
	ng competitor DNA	WT+NCP			dAT+DNCP
	0	99.8	93.67	86.49	97.04	90.88	88.16
	1.6	96.97	95.56	92.86	96.01	90.58	88.51
	3.2	97.37	85.29	92.98	95.96	83.75	86.83
	6.25	91.92	85.15	79.74	86.21	59.2	63.87
	12.5	51.57	46.63	39.39	61.72	42.37	71.81
	25	20.07	1.02	14.04	31.69	14.3	15.52
	50	8.34	0.88	11.35	7.58	5.33	13.37

## Sheet: Fig-5
ATAC_OSTN_Naive_Footprinting							ATAC_OSTN_Shared_Footprinting							ATAC_Zic3_Primed_Footprinting							ATAC_Otx2_Primed_Footprinting
WT_OSTN_Fig-5c		dAT1_OSTN_Fig-5c		dAT2_OSTN_Fig-5c			WT_OSTN_Fig-5d		dAT1_OSTN_Fig-5d		dAT2_OSTN_Fig-5d			WT_Zic3_Fig-5e		dAT1_Zic3_Fig-5e		dAT2_Zic3_Fig-5e			WT_Otx2_Fig-5f		dAT1_Otx2_Fig-5f		dAT2_Otx2_Fig-5f
WT-Naïve	WT-Primed	dAT1-Naive	dAT1-Primed	dAT2-Naïve	dAT2-Primed		WT-Naïve	WT-Primed	dAT1-Naive	dAT1-Primed	dAT2-Naïve	dAT2-Primed		WT-Naïve	WT-Primed	dAT1-Naive	dAT1-Primed	dAT2-Naïve	dAT2-Primed		WT-Naïve	WT-Primed	dAT1-Naive	dAT1-Primed	dAT2-Naïve	dAT2-Primed
0.0966108	0.0290651	0.0333034	-0.0108003	0.0757074	0.0158938		0.300892	0.203782	0.287903	0.204979	0.308522	0.244935		0.0268776	0.0815302	-0.139034	-0.118253	-0.0918954	-0.129925		0.0456577	0.100381	0.0262528	0.0669566	0.03748	0.0897354
0.0821932	0.0627722	0.038511	0.016878	0.0546436	0.0255667		0.264678	0.148623	0.302666	0.209798	0.27621	0.211564		0.0276237	0.0695134	-0.155829	-0.120258	-0.0857257	-0.135225		0.0349038	0.046972	0.0220703	0.0485071	0.0105343	0.154127
0.0828195	0.0308066	0.0280183	0.0206009	0.0522222	0.0257975		0.235853	0.15606	0.287348	0.216485	0.232515	0.180339		0.0384102	0.0517441	-0.15768	-0.137053	-0.0650043	-0.167209		0.0834514	0.0313349	-0.0024973	0.0925026	-0.0078171	0.13171
0.0968086	0.013917	0.0118306	0.030732	0.0145414	0.01919		0.169586	0.142584	0.258999	0.196564	0.213318	0.2233		0.0396488	0.00910826	-0.162271	-0.136179	-0.0852635	-0.161182		0.0568216	0.0149496	-0.0017921	0.0928388	-0.0236585	0.144243
0.120924	0.020403	0.00293663	0.0542265	-0.0035352	-0.0008541		0.184814	0.151958	0.240053	0.220262	0.214913	0.194297		0.0277208	-0.029999	-0.14453	-0.131645	-0.0784925	-0.138388		0.0588709	-0.0206402	0.0149251	0.0657764	-0.039805	0.172256
0.111801	0.0512353	0.00149212	0.0490351	0.0180769	0.00288556		0.135776	0.12522	0.217534	0.158079	0.129221	0.199234		0.0174801	-0.0611006	-0.132494	-0.104017	-0.089361	-0.127427		0.0342925	-0.0128048	0.031725	0.076828	-0.0136699	0.227064
0.126098	0.0548703	0.0235695	0.0533271	0.0816885	-0.036067		0.0587774	0.177067	0.137253	0.121178	0.125606	0.183696		-0.00481	-0.0605437	-0.157216	-0.126118	-0.114042	-0.133597		0.0215568	0.0579052	0.0285325	0.0997177	0.0350937	0.161463
0.0784996	0.0655792	0.0457811	0.0414924	0.0489312	-0.0339866		0.0246559	0.154952	0.0962285	0.0149469	0.126344	0.194701		-0.0110931	-0.0854883	-0.12034	-0.128295	-0.138723	-0.0978915		0.00159226	0.080941	0.0707535	0.0387404	0.0462927	0.135446
0.00372616	0.0405561	0.0702364	0.0655749	0.0585131	-0.0270378		-0.0246552	0.142724	0.0426191	0.0172557	0.0408117	0.107763		-0.0014399	-0.0715434	-0.0957295	-0.125901	-0.133558	-0.109225		0.029981	0.0576548	0.0634843	0.0456588	0.0919739	0.113079
-0.0466042	0.0220683	0.0616334	0.0778918	0.0394426	0.00028342		-0.0675093	0.10967	0.0140419	0.0173155	0.0189591	0.0788117		0.010199	-0.0803037	-0.0935031	-0.139701	-0.140712	-0.11568		0.0184306	0.08578	0.0694612	0.0979494	0.139633	0.100715
-0.0873511	-0.0085401	0.0329641	0.0445108	0.018233	0.00903217		-0.104578	0.0888115	-0.0349864	0.00138684	0.0201893	0.0157899		0.00319951	-0.0828724	-0.113664	-0.159365	-0.120708	-0.123817		0.0521813	0.08841	0.0567692	0.0884924	0.119505	0.0532136
-0.128728	-0.0490784	0.0498922	0.0460566	-0.0117363	0.0229463		-0.0950933	0.0176597	0.00159506	0.0120383	-0.0033165	-0.0315757		0.0264638	-0.111132	-0.0803787	-0.113107	-0.115822	-0.112725		0.0499954	0.0697315	0.0884386	0.0673447	0.0902147	0.0808014
-0.122882	-0.0497797	0.0190816	0.0328503	-0.015596	0.00805015		-0.11392	0.0107773	-0.0160161	0.0279971	-0.0526718	-0.0675412		0.0132236	-0.111591	-0.0755155	-0.110207	-0.102061	-0.108199		0.049671	0.0446353	0.0737145	0.0967613	0.101565	0.0811634
-0.0761897	-0.0533497	0.00100533	0.0204539	-0.0367399	0.00988985		-0.107464	-0.0546553	-0.0304509	0.0560398	-0.0293504	-0.051061		0.00090126	-0.137237	-0.0863886	-0.100266	-0.0891209	-0.0990028		0.0500849	0.0643084	0.0905178	0.113684	0.0859219	0.0394293
-0.125112	-0.0794277	8.0893e-05	-0.0140404	-0.0384513	-0.0315681		-0.154242	-0.0519919	-0.0659454	0.0629009	-0.0809791	-0.0496498		0.00500678	-0.141223	-0.0919209	-0.0754535	-0.0684279	-0.120423		0.0409443	0.0540364	0.0781243	0.0989876	0.0563728	0.0348519
-0.121215	-0.072779	0.0111902	-0.0005542	-0.0261018	-0.0532201		-0.174629	-0.0449678	-0.0855041	0.0623306	-0.119094	-0.0187183		0.00592521	-0.125177	-0.0649017	-0.0972689	-0.0881344	-0.113518		-0.0150782	0.0244896	0.07928	0.0823477	0.0698217	0.0349839
-0.145499	-0.0742046	-0.0638451	-0.0232714	-0.0279658	-0.0477133		-0.152207	-0.0454158	-0.13596	0.0776263	-0.157337	-0.0204245		-0.0174633	-0.112069	-0.0849816	-0.127064	-0.0978068	-0.102476		-0.0159886	0.0431361	0.0554223	0.104777	0.0488359	0.0339445
-0.119322	-0.0920139	-0.0574229	-0.0095208	0.0131758	-0.062243		-0.0681945	-0.0348159	-0.165841	0.101806	-0.163083	-0.0062026		0.00063091	-0.107122	-0.0970581	-0.132733	-0.0417881	-0.10887		-0.0356723	0.0619404	0.0556166	0.130179	0.0459184	0.0766325
-0.113152	-0.0751783	-0.044144	-0.0330717	0.0445284	-0.0802926		-0.0640251	-0.024609	-0.168779	0.0936558	-0.160258	-0.0394726		-0.0015238	-0.125724	-0.0831548	-0.158922	-0.0559541	-0.0952132		-0.0412738	0.0441682	0.0318162	0.077584	0.00775744	0.102366
-0.0842421	-0.0596237	-0.0191122	-0.0170717	0.0261909	-0.0810349		-0.102392	0.00568325	-0.129743	0.101186	-0.108747	0.01405		-0.0065296	-0.112397	-0.104415	-0.147901	-0.0771972	-0.0610767		-0.0402151	0.0196104	0.0490925	0.059046	-0.0220925	0.113364
-0.0847776	-0.0718919	-0.0167415	-0.0019158	1.4174e-05	-0.0613099		-0.0643877	0.0134364	-0.0595904	0.0652153	-0.135527	0.0267559		-0.015955	-0.133413	-0.106162	-0.116537	-0.0927526	-0.0811669		0.017922	0.0108483	0.0210265	0.0427255	-0.058584	0.0990694
-0.0569397	-0.0639144	-0.0037478	-0.0177355	-0.038199	-0.0581779		-0.0567586	0.0143616	-0.0352244	0.0194301	-0.123873	0.0636353		-0.0190741	-0.151155	-0.0588432	-0.0615309	-0.0584701	-0.0868442		0.0275679	-0.0619632	0.0495809	-0.0321084	-0.0307255	0.0751961
-0.0894043	-0.0495383	-0.0149834	-0.0447083	-0.0851789	-0.0369364		-0.118505	-0.0120704	-0.058798	-0.0229225	-0.131216	0.025045		-0.0178993	-0.166276	-0.0426564	-0.0299209	-0.0877304	-0.073619		0.0362624	-0.0941077	0.0495412	-0.0765563	-0.0391426	0.0288884
-0.0897235	-0.0688795	-0.0340903	-0.043299	-0.105131	-0.02503		-0.0768764	0.0154082	-0.0996904	-0.0647328	-0.106417	0.0539456		-0.0278606	-0.138401	-0.0448201	0.012191	-0.095091	-0.0810124		0.0181304	-0.0890761	0.0534951	-0.0620854	-0.0302784	0.0114174
-0.118266	-0.0775736	-0.0854315	-0.0280115	-0.0766292	-0.0124925		-0.0777985	-0.0453851	-0.10115	-0.108104	-0.105612	-0.0251566		-0.0300743	-0.142812	-0.0407811	0.00324126	-0.115778	-0.0851572		0.0348355	-0.0863526	0.0326424	-0.0850541	-0.0051005	-0.0002189
-0.0925018	-0.0908535	-0.0951342	-0.0556733	-0.0560772	-0.0303624		-0.0624485	-0.0632562	-0.169546	-0.10066	-0.0839687	-0.0291547		-0.0090335	-0.129153	-0.0271289	-0.0328781	-0.0545066	-0.0639811		-0.009414	-0.0493959	0.0477576	-0.0760366	0.0238269	-0.0012368
-0.110691	-0.0952213	-0.122297	-0.0622213	-0.0146738	-0.0495547		-0.0628784	-0.0853848	-0.162274	-0.0437072	-0.0979169	-0.0452465		0.0123333	-0.124773	-0.0508897	-0.0506794	-0.0673958	-0.0364162		0.0205513	-0.0018136	0.0359789	-0.0410197	0.0117978	0.0217027
-0.112364	-0.113074	-0.102626	-0.0389777	0.0379282	-0.0143311		-0.0712458	-0.0690187	-0.0980885	-0.0445799	-0.0607463	-0.01949		-0.0038479	-0.110881	-0.06846	-0.0915315	-0.0852184	-0.0309661		0.0284577	0.0676246	0.0231007	-0.0124319	0.00977284	0.0383632
-0.127209	-0.108891	-0.109605	-0.0362841	0.0277369	-0.0227513		-0.12199	-0.0830931	-0.0268948	0.0217581	-0.0524403	-0.0358406		0.00617336	-0.124074	-0.0736156	-0.0817152	-0.0409284	-0.0265997		0.0674643	0.127868	0.0426874	0.0241878	0.0245407	0.0931992
-0.124068	-0.0970804	-0.0699051	-0.0696712	0.0241251	-0.0199385		-0.112993	-0.0289465	-0.0145151	0.0622854	-0.0742552	0.0207606		-0.0025874	-0.106095	-0.0569967	-0.0981869	0.0134602	-0.0266109		0.0605965	0.157479	0.0651373	0.112716	0.0379524	0.112395
-0.0647473	-0.0473121	0.00464804	-0.0038738	0.0393033	-0.0241057		-0.126523	-0.019736	0.032811	0.194336	0.0170941	0.0183974		-0.0144934	-0.0713868	-0.0712931	-0.0363093	-0.0296113	-0.0322419		0.11336	0.159568	0.0739659	0.174457	0.0490575	0.121648
0.00088049	-0.0038665	0.0821327	0.0233231	0.0410896	-0.0002413		-0.0962748	0.00191766	0.0339062	0.210278	0.0292494	0.0840033		-0.0342956	-0.0409375	-0.0434644	-0.0263501	-0.0245541	-0.0528789		0.0930583	0.17818	0.0713008	0.179496	0.068441	0.13309
0.0444062	0.0165823	0.129623	0.0735257	0.0481554	-0.0381161		-0.0673996	0.0110671	0.0701847	0.268634	0.0455037	0.156706		-0.0143094	-0.0277126	-0.0326593	0.00833382	-0.0090172	-0.0625884		0.0920033	0.133089	0.0704937	0.198599	0.102359	0.144488
0.0648341	0.0433993	0.159027	0.0857194	0.047768	-0.0324984		-0.0601336	0.102194	0.0345642	0.211254	0.0174941	0.189067		0.00386753	0.0133148	-0.0030047	-0.0391887	-0.0079282	-0.0440488		0.0882227	0.109223	0.0562344	0.185303	0.105584	0.153642
0.0997877	0.0684691	0.125552	0.10202	0.0445598	-0.0125282		0.0853035	0.12584	0.0838257	0.164254	0.0275253	0.174652		0.0141858	0.0326652	0.0118428	-0.0477555	-0.021509	-0.0446646		0.135285	0.143257	0.0645323	0.156895	0.112338	0.110948
0.0559506	0.0437553	0.0806935	0.0471788	0.0279901	0.00258392		0.0758459	0.148608	0.120478	0.0530875	0.00692748	0.17445		0.0443667	0.0314069	0.0133546	-0.0455977	0.00183548	-0.0181272		0.134898	0.149941	0.0529392	0.129084	0.113293	0.093943
0.0846329	0.0363967	0.0401383	0.0428041	0.0168649	-0.0248365		0.107038	0.215179	0.161192	0.0493583	0.111443	0.184113		0.0560765	0.0511102	0.0165819	-0.0706334	-0.0114447	-0.032762		0.124715	0.186375	0.0608699	0.144411	0.100039	0.085222
0.0654546	0.0415925	-0.0097613	0.0273432	-0.0137987	-0.0128742		0.156756	0.209807	0.13757	0.0212583	0.0679453	0.107204		0.050048	0.0948156	0.00560977	-0.0633496	0.00764252	-0.0253949		0.0944596	0.173058	0.0604633	0.146572	0.0828998	0.0762186
0.0729947	0.0352976	-0.028294	0.0510256	0.015355	0.00701219		0.262222	0.13295	0.211559	0.0863098	0.143756	0.117937		0.0409623	0.118484	0.0110133	-0.0198529	0.00614598	-0.0266189		0.0802628	0.176681	0.0918872	0.174402	0.109522	0.0664962
0.118484	0.046526	0.0131041	0.0817914	-0.0006716	0.0244875		0.178261	0.120128	0.179342	0.130902	0.226324	0.192227		0.0359959	0.147152	0.0224241	0.0582291	0.0243705	-0.0359457		0.0374458	0.150354	0.102078	0.187861	0.118713	0.112784
0.167718	0.0809126	0.021714	0.142321	0.0305261	0.0485638		0.200549	0.131967	0.176399	0.171568	0.237576	0.206374		0.0259195	0.195289	0.0364811	-0.0011729	0.0304245	-0.0260456		0.0250031	0.153565	0.097918	0.248699	0.118262	0.156143
0.122342	0.0662887	0.0452791	0.140281	0.0389681	0.0816286		0.234094	0.128064	0.159562	0.216801	0.265467	0.184794		0.0352007	0.224418	-0.0039368	0.0187945	0.0211513	-0.0165578		0.0450417	0.100126	0.0706908	0.293461	0.154471	0.170523
0.145301	0.0648822	0.0105565	0.146235	0.0264966	0.104375		0.252961	0.201354	0.207659	0.288759	0.393679	0.252192		0.0413206	0.249617	-0.010063	0.0197833	-0.0201415	0.00661963		0.0979895	0.146118	0.0975887	0.261648	0.163047	0.163442
0.180922	0.0907372	0.0571488	0.145099	0.0122634	0.0945319		0.243435	0.274645	0.23208	0.310974	0.394745	0.285532		0.0327206	0.29331	-0.0340575	0.0241467	-0.0614056	-0.0318394		0.110503	0.169699	0.0564251	0.254137	0.121283	0.187823
0.20065	0.0515166	0.101815	0.124766	0.0541272	0.112796		0.294648	0.339794	0.249605	0.370811	0.405462	0.283006		0.0607982	0.335107	-0.0747739	-0.054627	-0.0599697	-0.0194015		0.121584	0.208433	0.0505692	0.238059	0.129782	0.2477
0.240005	0.0359385	0.136413	0.0688741	0.0819243	0.127487		0.39209	0.333837	0.294775	0.429164	0.408654	0.312733		0.0608431	0.380413	-0.0604358	-0.0336519	-0.0635441	-0.0466884		0.100976	0.201098	0.0311768	0.163548	0.107554	0.23751
0.263075	0.0503351	0.138163	0.107735	0.102065	0.135018		0.500484	0.402677	0.364071	0.488291	0.396684	0.395779		0.0735223	0.426165	-0.0435811	-0.0300159	-0.0260742	-0.0166528		0.076857	0.262259	0.0196298	0.14476	0.0604133	0.283353
0.303678	0.0891688	0.208146	0.115132	0.158924	0.124815		0.59159	0.487495	0.375766	0.523978	0.35977	0.45887		0.0977866	0.456335	-0.0340288	-0.0086479	-0.0039783	-0.0211691		0.0914486	0.277278	0.0291709	0.212511	0.0813681	0.292529
0.344144	0.110657	0.204464	0.0943716	0.143331	0.139221		0.60666	0.520448	0.372102	0.546217	0.435405	0.460453		0.162097	0.510665	0.0115266	0.00755427	0.0264676	0.00257756		0.097997	0.312515	0.0515834	0.250428	0.0615918	0.294742
0.376293	0.160094	0.209646	0.127621	0.121899	0.123383		0.710608	0.555103	0.396868	0.553526	0.408374	0.521882		0.165753	0.554625	0.0533175	0.111917	0.0361076	0.00285168		0.0669229	0.343446	0.0632665	0.329741	0.0438779	0.277716
0.347214	0.183555	0.231864	0.136602	0.112183	0.127089		0.778948	0.647175	0.399872	0.626804	0.459139	0.579929		0.205462	0.568841	0.0460292	0.162144	0.0698672	0.0179806		0.0692595	0.317214	0.10919	0.36532	0.0686834	0.259166
0.358842	0.233084	0.21735	0.144754	0.134942	0.166302		0.740998	0.615232	0.431615	0.581714	0.474412	0.624586		0.204908	0.587284	0.102718	0.195653	0.0590851	0.0154783		0.0644812	0.295422	0.143807	0.377255	0.0932805	0.260449
0.306772	0.213707	0.242332	0.16696	0.167522	0.174184		0.75594	0.608952	0.463113	0.62143	0.447952	0.628415		0.205165	0.587548	0.141657	0.206555	0.0977257	0.0521928		0.0400807	0.348076	0.139365	0.323149	0.0748434	0.321902
0.335328	0.225726	0.245693	0.208258	0.292299	0.18255		0.854847	0.648268	0.52187	0.612741	0.394968	0.609083		0.185674	0.565887	0.112392	0.198543	0.13416	0.0937091		0.036086	0.340816	0.100948	0.274078	0.124008	0.327349
0.345778	0.221655	0.222952	0.19413	0.307988	0.185943		0.850369	0.681969	0.602898	0.63796	0.456729	0.611048		0.179897	0.554787	0.107609	0.159614	0.159681	0.127865		0.0425399	0.356627	0.050093	0.235446	0.102795	0.344468
0.381773	0.207711	0.146124	0.174036	0.359382	0.199921		0.834861	0.700651	0.599018	0.534615	0.498213	0.559409		0.168933	0.564691	0.140167	0.185096	0.137496	0.182884		0.0543934	0.407994	0.0703211	0.231727	0.072505	0.356588
0.444212	0.185699	0.207435	0.208056	0.370907	0.17683		0.854255	0.687912	0.594235	0.596994	0.504568	0.471862		0.194385	0.576785	0.117586	0.214013	0.173787	0.188659		0.0721071	0.40174	0.0610275	0.235765	0.0629544	0.297314
0.549419	0.217903	0.227233	0.206112	0.323458	0.202174		0.815248	0.71431	0.670255	0.598593	0.63556	0.530176		0.198174	0.590631	0.139365	0.226313	0.210853	0.206604		0.066359	0.361	0.056238	0.263092	0.0418031	0.278059
0.532734	0.183082	0.227217	0.161914	0.228084	0.179032		0.827666	0.641298	0.652491	0.650054	0.661873	0.546451		0.192429	0.596612	0.17607	0.245589	0.220836	0.206161		0.0549897	0.363499	0.105622	0.304932	0.0259779	0.294393
0.534677	0.197048	0.232419	0.179593	0.213167	0.161064		0.864004	0.667025	0.594569	0.670654	0.691936	0.515082		0.175384	0.561461	0.187677	0.241053	0.219641	0.228365		0.0740033	0.344192	0.131416	0.281007	0.0380309	0.273635
0.530921	0.210708	0.281429	0.19028	0.208633	0.143573		0.822912	0.637897	0.637047	0.68539	0.667892	0.601312		0.179833	0.586407	0.167333	0.289203	0.252664	0.222177		0.0794627	0.359082	0.0950982	0.297735	0.0480922	0.329151
0.487108	0.175656	0.265469	0.141174	0.199959	0.133779		0.813	0.606206	0.641748	0.647006	0.702709	0.673235		0.160623	0.597835	0.157178	0.250942	0.255316	0.262545		0.0798409	0.356574	0.0926949	0.266583	0.0845208	0.392708
0.412477	0.1508	0.266649	0.119129	0.207832	0.1397		0.805582	0.510886	0.579483	0.608815	0.667264	0.577362		0.168666	0.616708	0.12825	0.222185	0.171166	0.189521		0.0932873	0.382283	0.0842974	0.204647	0.106201	0.348847
0.372516	0.181068	0.247432	0.135752	0.182682	0.129396		0.76859	0.628069	0.572324	0.635301	0.623308	0.632245		0.166187	0.598504	0.120187	0.210125	0.172504	0.205512		0.0826877	0.331148	0.073697	0.22402	0.116557	0.318411
0.375471	0.138859	0.260013	0.0939557	0.201079	0.131775		0.841227	0.558213	0.614207	0.632838	0.537505	0.582361		0.194769	0.657705	0.116783	0.202818	0.171294	0.211845		0.0983157	0.278636	0.0741135	0.261345	0.122648	0.262753
0.39174	0.132733	0.258811	0.122794	0.161786	0.136179		0.897041	0.625833	0.583983	0.704497	0.547678	0.56997		0.194705	0.645058	0.101797	0.141251	0.153534	0.198354		0.0889048	0.236976	0.110769	0.262078	0.122837	0.213472
0.38914	0.171635	0.286141	0.185905	0.186471	0.130055		0.946405	0.78729	0.602561	0.718991	0.545244	0.498999		0.192332	0.612087	0.148761	0.130235	0.149545	0.182915		0.0903824	0.248278	0.11676	0.311625	0.0663981	0.188522
0.454784	0.190843	0.24253	0.180451	0.181477	0.105993		0.99926	0.773518	0.624276	0.652942	0.540831	0.524319		0.200465	0.627114	0.13253	0.198162	0.195629	0.268268		0.0613946	0.223315	0.0994921	0.337558	0.0378513	0.248616
0.504075	0.154649	0.222093	0.170553	0.218249	0.157858		0.94752	0.706938	0.694543	0.598654	0.529286	0.464136		0.229133	0.665892	0.152077	0.234409	0.184083	0.25198		0.0658668	0.303701	0.0866612	0.354919	0.0127386	0.25361
0.431531	0.175546	0.244272	0.16339	0.263906	0.171573		0.855408	0.75503	0.675791	0.591936	0.569507	0.514663		0.244965	0.644498	0.16931	0.270718	0.176648	0.240347		0.0309551	0.318534	0.103248	0.327679	-0.0084549	0.266172
0.381084	0.189333	0.216857	0.164629	0.309898	0.178269		0.870893	0.694717	0.687864	0.547583	0.530197	0.522874		0.225457	0.53922	0.199153	0.24526	0.160469	0.251434		0.0614905	0.375945	0.0649548	0.321045	-0.0002161	0.272337
0.396643	0.160623	0.232301	0.135444	0.226624	0.217415		0.738272	0.578832	0.611614	0.51802	0.457869	0.501772		0.212029	0.477021	0.174186	0.297642	0.219129	0.282718		0.0419669	0.372116	0.0498624	0.277246	0.00037696	0.263273
0.373158	0.183892	0.257631	0.178707	0.191689	0.167884		0.736619	0.571244	0.558716	0.551158	0.422774	0.470128		0.201004	0.393459	0.187015	0.221438	0.23599	0.221552		0.0395345	0.351525	0.0440684	0.274412	0.019666	0.219151
0.362606	0.175306	0.292722	0.185443	0.18028	0.1372		0.706669	0.489898	0.487801	0.488901	0.466906	0.477024		0.143226	0.276869	0.152831	0.18438	0.254628	0.224396		0.060029	0.289378	0.0560112	0.15917	0.0218108	0.198298
0.372311	0.183915	0.25561	0.231942	0.100837	0.118322		0.643758	0.435893	0.419591	0.423145	0.43179	0.468364		0.110742	0.216519	0.153379	0.1515	0.278884	0.193145		0.10963	0.310243	0.0500607	0.112733	0.0181486	0.195449
0.398059	0.160687	0.302623	0.235924	0.0472178	0.116159		0.506105	0.475819	0.402047	0.392485	0.463648	0.400854		0.0951579	0.202191	0.151993	0.147722	0.253213	0.177818		0.0786891	0.282143	0.0694719	0.105292	0.0437819	0.179606
0.425357	0.144457	0.246653	0.198784	0.0732757	0.0810306		0.592646	0.401093	0.419211	0.379116	0.493284	0.397105		0.0929627	0.184231	0.127314	0.104945	0.185625	0.0962757		0.10095	0.262626	0.112747	0.0794452	0.0627767	0.158563
0.423948	0.112342	0.233892	0.1683	0.116458	0.146125		0.50085	0.431737	0.419903	0.450387	0.45779	0.384406		0.040771	0.130268	0.139723	0.100445	0.18196	0.123147		0.127231	0.265903	0.141717	0.0764756	0.0568607	0.204224
0.400128	0.0889205	0.231318	0.185818	0.131827	0.159234		0.517372	0.423713	0.420235	0.454841	0.434303	0.384		0.0697673	0.0933932	0.186282	0.135529	0.179279	0.138219		0.123785	0.241709	0.128892	0.0909686	0.0624267	0.201434
0.498986	0.0815521	0.256583	0.150644	0.207031	0.170936		0.439101	0.458377	0.472904	0.518951	0.417527	0.398404		0.0472186	0.0462493	0.212478	0.127401	0.172026	0.180831		0.100899	0.185347	0.113048	0.130309	0.0842934	0.239634
0.478625	0.0550775	0.236948	0.128826	0.210978	0.171052		0.514448	0.338425	0.430774	0.466843	0.315404	0.384927		0.0508091	0.00945531	0.236192	0.192049	0.223994	0.188626		0.100559	0.159093	0.104034	0.127696	0.066184	0.269589
0.437339	0.0602551	0.241439	0.173458	0.226867	0.160796		0.408472	0.37536	0.367557	0.447471	0.262062	0.380046		0.0311969	0.0315162	0.262132	0.19238	0.220256	0.247948		0.0868888	0.1766	0.0605246	0.145955	0.0955125	0.286026
0.352528	0.0349624	0.248493	0.23356	0.258746	0.144468		0.305475	0.331142	0.301739	0.368588	0.252441	0.389861		0.0604553	0.0699426	0.297868	0.235913	0.210674	0.236781		0.0937597	0.200415	0.0342884	0.188537	0.11489	0.243815
0.336764	0.0650241	0.212696	0.219628	0.244626	0.152183		0.184554	0.337103	0.206641	0.335623	0.173027	0.413574		0.0380171	0.065678	0.251244	0.203712	0.181822	0.224591		0.0859999	0.201424	0.0458652	0.244828	0.122897	0.22391
0.248204	0.0606542	0.197159	0.222252	0.226015	0.169259		0.0616662	0.245411	0.164382	0.339255	0.0915827	0.360721		0.0347577	0.0225294	0.232462	0.231456	0.176739	0.176472		0.107615	0.188946	0.070239	0.233191	0.133704	0.147511
0.181262	0.07926	0.197267	0.227399	0.205779	0.142398		-0.0936099	0.179587	0.105954	0.310129	0.0762132	0.352281		0.013927	-0.0147953	0.200245	0.180823	0.161704	0.168486		0.127032	0.184654	0.0608991	0.189676	0.124712	0.117525
0.128929	0.0686416	0.192185	0.157605	0.219056	0.136053		-0.155768	0.112851	0.0953549	0.287128	0.0229023	0.256287		0.0259146	-0.0906239	0.193256	0.20131	0.210463	0.200378		0.110017	0.115089	0.0715386	0.178947	0.100745	0.0913355
0.142107	0.0566701	0.189059	0.0966012	0.15315	0.0945933		-0.166847	0.101191	0.12306	0.260462	-0.0393914	0.241422		-0.0122424	-0.181039	0.153484	0.190899	0.192456	0.230433		0.0938374	0.0722026	0.083755	0.129789	0.0806067	0.0601743
0.092361	0.0440541	0.198738	0.0624954	0.149157	0.0778344		-0.12377	0.066637	0.156327	0.322747	-0.0557528	0.195699		-0.0063288	-0.249628	0.14684	0.220045	0.193263	0.230983		0.0884206	0.0508832	0.080827	0.0442902	0.0766505	0.0602142
0.066388	0.0671215	0.145769	0.0674776	0.143763	0.0401204		0.0127708	0.0473544	0.164366	0.295056	-0.0196083	0.195505		-0.0039349	-0.232347	0.155336	0.22225	0.170154	0.293649		0.057917	0.0346047	0.0559479	0.0101838	0.059977	0.0391336
0.0919641	0.0485298	0.112434	0.0432529	0.123238	0.0224385		0.00938914	0.112943	0.185504	0.32804	-0.0403608	0.14696		-0.0080279	-0.335314	0.168862	0.219864	0.200307	0.300407		0.0180267	0.00232817	0.0786565	0.0175532	0.0549132	0.0426462
0.0869752	0.0452263	0.126984	0.0881773	0.108978	0.0612994		0.0199098	0.111186	0.163788	0.332618	-0.0375697	0.18859		-0.0134286	-0.348986	0.165654	0.215481	0.158901	0.267811		0.027204	0.0127685	0.0824851	0.0248997	0.056947	0.0617747
0.0786858	0.00234685	0.0869194	0.0486488	0.0877942	0.0726371		-0.0190627	0.0317229	0.114718	0.235748	-0.051352	0.0943978		0.0156038	-0.326716	0.178995	0.219063	0.156974	0.240143		0.0350015	-0.0286386	0.140111	0.0307546	0.076388	0.152607
0.114437	0.0420457	0.107679	0.14477	0.15379	0.0693726		-0.0242314	0.0593892	0.125666	0.20157	0.0315191	0.139727		-0.0179407	-0.287272	0.185856	0.167339	0.155706	0.201196		0.0842881	-0.001913	0.160112	0.0492744	0.0843833	0.106582
0.0958787	0.00700721	0.1041	0.122529	0.11152	0.0783877		-0.155597	0.067349	0.0384041	0.0970986	0.039108	0.112479		-0.0181944	-0.302161	0.153406	0.159304	0.179791	0.198612		0.0906669	0.0377229	0.15473	0.0587954	0.076199	0.108806
0.0629303	0.0340218	0.119509	0.150869	0.0953685	0.108084		-0.152578	-0.0253449	0.0282449	0.0692069	0.0342712	0.1412		-0.0035302	-0.183078	0.149181	0.17434	0.167066	0.212685		0.101794	0.0400999	0.139114	0.0671244	0.0840194	0.09524
0.0753205	0.0664136	0.111348	0.0859858	0.0585033	0.0683318		-0.255211	-0.0239882	0.01817	0.0310438	-0.0283029	0.09524		-0.0247153	-0.20753	0.160337	0.203691	0.180925	0.205323		0.0932959	0.057655	0.115429	0.0620669	0.0876876	0.0465324
0.0337029	0.119815	0.10897	0.119715	0.0843666	0.102611		-0.183263	0.103475	0.0390875	0.169892	0.01388	0.16096		-0.0455475	-0.280712	0.160514	0.203663	0.167338	0.234364		0.0798402	0.00790323	0.0550126	0.0327763	0.0817787	-0.0374522
-0.0300284	0.0549411	0.0727066	0.0727266	0.0332825	0.0911932		-0.26979	0.03722	-0.0323488	0.137449	-0.130272	0.0598583		-0.0333703	-0.261568	0.155256	0.261031	0.18842	0.281473		0.0292849	-0.0014561	0.0873898	0.0808472	0.0934659	0.0333395
0.0190435	0.0559149	0.0633085	0.0907466	0.0615952	0.0884909		-0.233312	0.0191812	0.0769167	0.17556	-0.133152	0.0783756		-0.034669	-0.239581	0.169616	0.264755	0.159016	0.265068		0.00030461	-0.0257409	0.0921911	0.0710162	0.10076	0.0474859
0.0402397	0.0483614	0.047335	0.0672825	0.0770319	0.0717581		-0.227351	0.0457582	0.0770179	0.178334	-0.162468	0.0445308		-0.0447803	-0.302947	0.193606	0.294171	0.198631	0.223501		0.00958888	-0.0187628	0.0932934	0.0739045	0.0995788	0.0424194
0.0452198	0.0442437	0.0750307	0.146657	0.0780306	0.0827403		-0.144775	0.0780568	0.152119	0.233385	-0.0406553	0.130527		-0.0245173	-0.265946	0.171047	0.260647	0.198106	0.22284		0.030094	-0.0499539	0.0928542	0.0652894	0.0662583	0.0550484
0.0837305	0.0453341	0.0964457	0.123046	0.0737253	0.050614		-0.142736	-0.0030722	0.13858	0.137825	-0.0989656	0.119241		-0.004707	-0.227359	0.166783	0.257583	0.187204	0.212608		0.0306725	0.0323287	0.098282	0.0790539	0.0800498	0.0813894
0.139865	0.0952945	0.131155	0.107406	0.0674832	0.0724462		-0.0605222	0.0444208	0.254382	0.11748	-0.012026	0.214405		-0.0049928	-0.231884	0.201178	0.211442	0.187308	0.194958		0.0151199	0.0296322	0.0163401	0.0269738	0.0399761	0.0484381
0.150707	0.0802547	0.175468	0.117372	0.0562743	0.0775612		-0.0491887	0.0374688	0.230109	0.120812	-0.0431983	0.212936		-0.001834	-0.258368	0.175344	0.196846	0.180292	0.18479		0.0652017	0.0329024	0.0409361	0.0637452	0.041065	0.0950533
0.118585	0.0754826	0.182763	0.141476	0.0612909	0.0832452		-0.0080131	0.0159441	0.228813	0.192824	0.00964705	0.192875		0.0155968	-0.209841	0.14446	0.149559	0.102367	0.180123		0.0704128	0.0771326	0.0213386	0.0679098	0.0494697	0.143397
0.190371	0.0758933	0.166668	0.0739333	0.0791007	0.108555		0.0777004	-0.0357459	0.22808	0.166914	-0.0095551	0.211927		0.0168644	-0.186317	0.132328	0.150898	0.102697	0.158498		0.0806653	0.146297	0.0229249	0.103435	0.0710435	0.169292
0.197614	0.056205	0.162567	0.0865336	0.0804229	0.138484		0.0341904	-0.0103931	0.265312	0.19576	0.0447233	0.272096		0.0190105	-0.152891	0.107058	0.136305	0.120348	0.135774		0.0998346	0.187817	0.0133447	0.154326	0.0645267	0.169677
0.209512	0.0562977	0.135556	0.178381	0.123941	0.173418		0.0179988	0.00839483	0.243155	0.213282	0.0420938	0.243525		0.0369999	-0.044371	0.0903592	0.143027	0.12982	0.155489		0.124161	0.213311	0.042451	0.194502	0.0721465	0.193163
0.225576	0.0893919	0.128231	0.212743	0.131681	0.197527		0.158772	0.052046	0.203232	0.276438	0.113338	0.246373		0.0555122	0.0329647	0.112752	0.164124	0.125069	0.133703		0.0946543	0.254107	0.00972246	0.210857	0.0777892	0.192107
0.306989	0.118479	0.119544	0.202773	0.140659	0.190649		0.238186	0.153987	0.24822	0.305039	0.11873	0.295771		0.0523972	0.113194	0.0915992	0.193724	0.128865	0.186311		0.0662977	0.202183	0.0286212	0.182885	0.0846155	0.138462
0.316215	0.130841	0.106927	0.267013	0.170256	0.186212		0.271008	0.257896	0.295436	0.3733	0.0838505	0.294764		0.0586876	0.15022	0.128378	0.151357	0.135246	0.16358		0.0630057	0.216785	0.0628033	0.191214	0.123932	0.1702
0.322773	0.174597	0.155486	0.289379	0.172724	0.163577		0.368789	0.303394	0.270539	0.449429	0.128288	0.283006		0.0510597	0.201976	0.123094	0.162847	0.108872	0.177084		0.0295739	0.193195	0.0726031	0.187894	0.130713	0.172729
0.320554	0.172508	0.182723	0.231559	0.131906	0.132508		0.557019	0.398572	0.243874	0.528596	0.153802	0.315019		0.0550789	0.176088	0.067983	0.173839	0.0553056	0.171509		0.0399741	0.178115	0.0991187	0.174617	0.160956	0.168443
0.3143	0.168622	0.209953	0.215959	0.164869	0.111345		0.497599	0.410845	0.284672	0.511494	0.130555	0.315177		0.064208	0.182021	0.0634526	0.198133	0.0583527	0.181288		0.060673	0.21661	0.107761	0.192936	0.171395	0.237839
0.370674	0.164832	0.242491	0.220879	0.207459	0.129612		0.514626	0.470061	0.263969	0.449356	0.260762	0.402167		0.0922607	0.21097	0.0855675	0.167345	0.0757439	0.136928		0.0940785	0.266124	0.125756	0.229217	0.15986	0.313807
0.331645	0.137704	0.261404	0.201259	0.216939	0.0654797		0.480514	0.439264	0.224115	0.380348	0.322713	0.354576		0.106533	0.258811	0.0680279	0.198055	0.0482382	0.180045		0.0903878	0.337497	0.138451	0.218795	0.152334	0.331486
0.367702	0.128439	0.21966	0.187607	0.219604	0.108742		0.547078	0.439701	0.262123	0.366589	0.363997	0.407476		0.125226	0.275344	0.080576	0.220559	0.0813525	0.157481		0.116635	0.388468	0.154565	0.229321	0.158864	0.35099
0.488764	0.178293	0.266327	0.222811	0.254233	0.124597		0.551006	0.450921	0.325582	0.42468	0.43467	0.412545		0.137031	0.308574	0.135295	0.232587	0.0995724	0.125113		0.126424	0.437513	0.123451	0.286754	0.142093	0.363354
0.534398	0.207067	0.321997	0.239975	0.237336	0.119733		0.688415	0.499053	0.331347	0.495727	0.506998	0.44375		0.144647	0.311784	0.113103	0.165236	0.127984	0.129335		0.10505	0.424688	0.151681	0.285957	0.138409	0.310701
0.535185	0.217698	0.386362	0.267721	0.247784	0.114169		0.724807	0.485808	0.452664	0.618064	0.532327	0.472232		0.147146	0.319922	0.0912163	0.128874	0.146429	0.159922		0.0907114	0.434745	0.152213	0.292362	0.140253	0.301987
0.591469	0.214831	0.393436	0.267877	0.252142	0.172011		0.839219	0.545342	0.515135	0.698301	0.575983	0.533435		0.169531	0.38684	0.106057	0.112705	0.153731	0.167626		0.110032	0.374504	0.146327	0.330269	0.115684	0.294756
0.557301	0.203529	0.440402	0.271028	0.288993	0.126239		0.863132	0.564076	0.564959	0.69011	0.629665	0.461483		0.228657	0.516183	0.0839365	0.105912	0.138235	0.180401		0.0562448	0.403053	0.137259	0.299224	0.0722509	0.263086
0.487526	0.145711	0.475708	0.254593	0.251445	0.0954394		0.821157	0.58072	0.544974	0.604808	0.62596	0.411853		0.255097	0.627066	0.0862432	0.0930192	0.175135	0.204904		0.0575184	0.418204	0.14887	0.282832	0.0902754	0.253972
0.466407	0.135763	0.450156	0.246969	0.232908	0.122715		0.817191	0.627913	0.589685	0.576407	0.630857	0.440518		0.266805	0.712638	0.104324	0.132875	0.174476	0.222645		0.0523451	0.445164	0.133843	0.2599	0.120964	0.294152
0.432159	0.132082	0.439361	0.269996	0.223208	0.125842		0.807825	0.613266	0.506072	0.488665	0.555092	0.364178		0.279683	0.80777	0.11779	0.16757	0.146967	0.178853		0.0659726	0.433769	0.125785	0.271614	0.131128	0.29144
0.397616	0.132757	0.420242	0.264854	0.237691	0.142351		0.746927	0.585191	0.510073	0.483538	0.526302	0.357035		0.269752	0.786931	0.0920477	0.215013	0.142432	0.155879		0.0365896	0.380716	0.100752	0.249038	0.129121	0.247198
0.417176	0.168211	0.363478	0.296963	0.220112	0.150721		0.737195	0.559095	0.502851	0.542683	0.438075	0.38241		0.212995	0.784917	0.123858	0.22165	0.190148	0.176065		0.0670357	0.32649	0.0706446	0.272313	0.136025	0.272133
0.407984	0.181897	0.272026	0.21468	0.266602	0.15348		0.719383	0.473152	0.510649	0.521089	0.399155	0.428978		0.188559	0.736355	0.100241	0.223576	0.157532	0.136636		0.043455	0.264644	0.0663553	0.233808	0.125646	0.276451
0.367515	0.151517	0.251439	0.155497	0.295779	0.126758		0.69084	0.426228	0.491543	0.496347	0.425575	0.346227		0.173772	0.739758	0.111271	0.208005	0.16777	0.131127		0.0276675	0.208453	0.0593318	0.218981	0.10001	0.253562
0.333031	0.112386	0.20141	0.0844046	0.321326	0.122896		0.657149	0.421361	0.53705	0.482547	0.407258	0.335168		0.160566	0.701799	0.107287	0.212009	0.186807	0.152594		0.00371288	0.250681	0.0374057	0.243132	0.0887727	0.19714
0.364739	0.103868	0.229763	0.0905611	0.318586	0.103695		0.787837	0.49664	0.519881	0.465632	0.422648	0.405663		0.155113	0.698337	0.142773	0.151439	0.187087	0.17996		0.0357555	0.35571	0.0575158	0.229909	0.0936271	0.216808
0.353879	0.0991451	0.225594	0.0141969	0.320086	0.103007		0.762042	0.568174	0.462909	0.462037	0.509211	0.414964		0.178505	0.633439	0.120158	0.108438	0.14584	0.151145		0.0463317	0.363982	0.0853578	0.1888	0.073368	0.212842
0.356911	0.101767	0.289006	0.0270912	0.31489	0.117864		0.802852	0.610173	0.447958	0.549068	0.565016	0.44703		0.175102	0.606725	0.107765	0.131935	0.151084	0.201513		0.0730117	0.384024	0.0713802	0.197314	0.102487	0.231195
0.363949	0.110807	0.295704	0.0718426	0.273581	0.128908		0.794616	0.650184	0.412675	0.539137	0.473475	0.510257		0.188574	0.561144	0.112492	0.166154	0.155447	0.212666		0.117188	0.454437	0.0780168	0.225939	0.0946655	0.201894
0.407756	0.137002	0.27797	0.0776025	0.240479	0.136171		0.806836	0.722029	0.478302	0.645142	0.494078	0.59685		0.191611	0.565675	0.124044	0.188319	0.155099	0.193755		0.172405	0.453401	0.0908468	0.201525	0.119525	0.276322
0.360413	0.147524	0.262065	0.0655295	0.180418	0.126085		0.657025	0.652059	0.409572	0.637368	0.421852	0.522548		0.201395	0.557649	0.0737766	0.214872	0.118648	0.168811		0.16881	0.362392	0.0957617	0.249555	0.154911	0.337564
0.373611	0.127816	0.303421	0.100634	0.180855	0.163848		0.576243	0.618171	0.455705	0.613809	0.365956	0.485691		0.199439	0.567505	0.0947707	0.225412	0.174158	0.19653		0.171142	0.359719	0.10379	0.281596	0.181437	0.360699
0.380736	0.12532	0.220779	0.142904	0.160688	0.158424		0.593591	0.624635	0.461685	0.576441	0.299163	0.465094		0.224707	0.555824	0.118042	0.21777	0.162514	0.186741		0.179104	0.349364	0.109924	0.312813	0.0982087	0.385988
0.314516	0.124911	0.253718	0.154004	0.253397	0.173136		0.582241	0.61436	0.512335	0.626138	0.325687	0.444526		0.22284	0.592531	0.129279	0.157766	0.135339	0.138821		0.143024	0.292231	0.0905948	0.255645	0.0797719	0.340736
0.307631	0.132051	0.286518	0.188293	0.247135	0.180425		0.535045	0.530343	0.431983	0.508133	0.320679	0.354558		0.220915	0.575039	0.126378	0.127256	0.109884	0.144005		0.140045	0.201197	0.114723	0.263732	0.0889807	0.339185
0.313752	0.140883	0.302131	0.193979	0.302417	0.170021		0.516746	0.471847	0.442097	0.455278	0.344127	0.337523		0.206948	0.531286	0.166352	0.159488	0.125975	0.143722		0.149163	0.200182	0.0891927	0.2004	0.0111952	0.308093
0.311242	0.15539	0.304062	0.202114	0.309316	0.142862		0.546466	0.398298	0.392251	0.391587	0.303764	0.328016		0.193243	0.479683	0.142481	0.15245	0.0535677	0.0684423		0.148132	0.192681	0.0919703	0.217524	0.015031	0.300252
0.282015	0.143588	0.287622	0.191014	0.301279	0.168538		0.409413	0.370859	0.38661	0.313971	0.33497	0.301061		0.158437	0.466543	0.130332	0.108335	0.0721546	0.0268631		0.1547	0.238957	0.105176	0.204881	0.045101	0.336303
0.357607	0.149387	0.175783	0.196407	0.225248	0.164959		0.369433	0.252953	0.328645	0.202472	0.290664	0.256655		0.15654	0.409262	0.0895124	0.148132	0.0433061	0.0251125		0.166453	0.261411	0.0996791	0.254716	0.072758	0.379677
0.305524	0.130364	0.135229	0.144597	0.201776	0.134938		0.360897	0.266756	0.341649	0.233264	0.23955	0.303907		0.138129	0.378256	0.0550512	0.176899	0.0425614	0.00361025		0.144514	0.334946	0.0452026	0.258016	0.0489091	0.367882
0.319118	0.0848025	0.0760888	0.108929	0.18335	0.122708		0.335969	0.290085	0.317456	0.213684	0.283769	0.291136		0.139026	0.370724	0.0423627	0.124128	0.0702636	-0.0207342		0.11371	0.336312	0.0157841	0.284907	0.0784082	0.30953
0.308787	0.0667861	0.0162889	0.108651	0.125213	0.119581		0.299924	0.28993	0.314838	0.236018	0.225823	0.340253		0.109565	0.368936	0.0372899	0.139947	0.0625268	0.013267		0.106107	0.306504	0.0209349	0.234103	0.077883	0.268512
0.233964	0.0413028	0.0656379	0.0832925	0.0774106	0.0894464		0.309633	0.23083	0.262886	0.248846	0.19236	0.310637		0.100499	0.35667	0.0206279	0.131412	0.0264086	0.00617222		0.0628707	0.218972	0.0160942	0.250148	0.110639	0.157201
0.220677	0.0304841	0.042236	0.0657253	0.0814424	0.0782715		0.224082	0.192485	0.262062	0.276973	0.22409	0.305097		0.0876293	0.329253	0.00638381	0.0853328	0.0352331	0.00808574		0.0559026	0.208362	0.0318033	0.192656	0.118296	0.154526
0.169045	0.0107209	0.0326765	0.110089	0.0890677	0.0872672		0.184894	0.146764	0.186742	0.179511	0.239083	0.223387		0.10072	0.301325	0.0312445	0.0358104	-0.0083083	0.0650335		0.0412258	0.160695	0.0735572	0.179909	0.141937	0.11925
0.141671	0.0619465	0.0610378	0.14185	0.0785136	0.179827		0.119787	0.106096	0.213899	0.177491	0.175753	0.178708		0.0947385	0.273751	0.0231035	0.0336617	-0.044908	0.0831801		0.032615	0.142211	0.118077	0.152013	0.133641	0.117279
0.141948	0.0423787	0.0798398	0.151772	0.0933283	0.134915		0.0978606	0.0977405	0.208561	0.0885997	0.240133	0.107454		0.103597	0.257603	0.0381326	-0.0129101	-0.0457714	0.0809115		0.0672002	0.128567	0.0872849	0.152622	0.124598	0.104131
0.173818	0.0468714	0.0240224	0.132252	0.113567	0.10737		0.0456537	0.112954	0.214973	0.126785	0.184527	0.0567505		0.112228	0.228355	0.0399389	-0.0359708	-0.0558585	0.0840117		0.0921622	0.185821	0.0848025	0.131708	0.100635	0.119014
0.0978981	0.0529022	0.0931473	0.102473	0.0723612	0.0849729		0.0456136	0.13265	0.231143	0.0971071	0.168487	0.0420966		0.109236	0.211375	0.069152	-0.0104903	-0.0267591	0.0704655		0.0954868	0.116444	0.0873115	0.145317	0.0764456	0.0899034
0.163922	0.0405808	0.0947286	0.071137	0.0290124	0.0643787		-0.0281148	0.0469291	0.194898	0.115596	0.140248	0.0307141		0.0806372	0.180441	0.0556455	-0.0405597	-0.0035486	-0.0020721		0.105007	0.120588	0.0720946	0.110892	0.0664384	0.111173
0.135922	0.0238294	0.0660093	0.062594	0.0132915	-0.0131512		-0.066045	0.00501251	0.150571	0.0808986	0.098199	0.0541688		0.0636141	0.140183	0.0591549	-0.0373206	-0.0049201	-0.0018392		0.126104	0.117477	0.0479747	0.111989	0.0964492	0.192829
0.107934	0.0213448	0.0551022	0.019918	0.00741	0.0101376		-0.0895362	-0.0340011	0.112958	0.109436	0.0899375	0.0529755		0.0498448	0.109865	0.0446672	-0.0231091	-0.0434524	-0.0315902		0.115016	0.152594	0.0540467	0.094351	0.125254	0.219522
0.118366	0.034763	0.111595	0.0588936	0.0020863	0.0200286		-0.126036	-0.121064	-0.0048261	-0.0112982	0.106085	0.0046108		0.0579181	0.0694876	0.0373952	-4.839e-05	-0.0229618	-0.0412333		0.101856	0.106718	0.0606972	0.0619157	0.127303	0.224834
0.109879	0.00672041	0.0930638	0.0662494	0.00514182	0.0209969		-0.190184	-0.147079	-0.116276	-0.119321	0.0359655	-0.0233389		0.0472562	0.0234484	-0.0003232	-0.0250585	-0.0734364	-0.0418926		0.101581	0.11898	0.0586916	0.0783852	0.11821	0.228227
0.0383467	0.0436381	0.11277	0.12789	-0.0096535	0.0310997		-0.155558	-0.146379	-0.128596	-0.138992	-0.0389753	-0.0231298		0.0338533	0.00707607	-0.0086122	-0.0125111	-0.0366521	-0.0137155		0.112921	0.0962287	0.0731464	0.0999874	0.0795747	0.206022
-0.0245848	0.021247	0.106856	0.100954	-0.0360003	0.0159662		-0.134973	-0.155013	-0.17573	-0.166418	-0.0412555	-0.0771306		0.0144951	-0.0084039	-0.0062623	-0.0325578	-0.0006877	-0.0325133		0.126767	0.122116	0.0942974	0.0842761	0.0711552	0.10067
-0.0363245	0.0356194	0.0978404	0.119138	0.0265061	0.0104616		-0.122578	-0.178258	-0.175997	-0.15353	-0.091444	-0.0838791		0.0119506	-0.050331	0.00110074	-0.0370425	0.0512682	-0.0164856		0.0979561	0.114948	0.0998029	0.124001	0.0559747	0.0980389
-0.0539539	0.0330871	0.0192827	0.102712	0.029771	0.0181829		-0.159671	-0.221191	-0.145187	-0.133054	-0.156725	-0.0596055		-0.0168298	-0.0601835	-0.0024711	-0.0409625	0.078559	0.0188801		0.0825628	0.0943602	0.0926183	0.102998	0.0804939	0.0871658
-0.0342328	0.0471868	-0.0359535	0.0993345	0.0501786	0.00858509		-0.174376	-0.199439	-0.15885	-0.0555569	-0.151853	-0.0665157		-0.0175417	-0.0581566	0.00782681	-0.0292962	0.11629	0.0126904		0.0913351	0.0617629	0.0774272	0.0599825	0.0907221	0.062128
0.00203539	0.0438607	-0.104444	0.0489982	0.0425774	0.0198854		-0.195024	-0.210181	-0.15714	-0.0348211	-0.121542	-0.0488812		-0.0116787	-0.0913577	0.012284	-0.014336	0.0768575	0.0160091		0.0909335	0.0283411	0.0841411	0.0313872	0.0969036	0.0435482
0.00547723	0.0658193	-0.158489	0.0285764	0.0538456	-0.016656		-0.22349	-0.188369	-0.154374	-0.0529721	-0.151963	-0.0473741		-0.0022154	-0.111919	-0.0076287	-0.0161709	0.0333446	0.00123191		0.072553	-0.0053151	0.0857367	0.0214718	0.0726683	0.0345956
-0.0176044	0.0455643	-0.160193	0.0354713	0.00347596	0.0235691		-0.268264	-0.206557	-0.206884	-0.0654141	-0.223206	-0.0824616		0.0127369	-0.11841	-0.0377207	-0.0284776	0.0383083	0.00799191		0.0833786	-0.0678031	0.0740611	-0.0060674	0.0585314	-0.008201
-0.0637849	0.0287335	-0.140957	0.00758372	-0.0110591	5.7737e-05		-0.250803	-0.142244	-0.164333	-0.0451526	-0.203611	-0.119154		0.0112193	-0.130478	-0.0328734	0.00958806	-0.0091629	-0.0115276		0.105415	-0.0424913	0.0889488	0.0356111	0.0271135	-0.0062986
-0.0954421	0.00587274	-0.121069	-0.0206064	-0.0312607	0.00451078		-0.245336	-0.162948	-0.143494	-0.0864556	-0.186082	-0.125197		-0.0082942	-0.124624	-0.0122423	0.00735689	-0.0252749	-0.0006329		0.112495	-0.0366567	0.111551	0.0203947	0.01552	-0.002427
-0.104708	-0.007085	-0.0899223	-0.0230341	0.00295767	0.0288188		-0.242496	-0.101723	-0.12523	-0.110977	-0.167041	-0.148935		0.00293074	-0.103837	0.00337497	0.0115509	-0.0163212	-0.0343045		0.0865241	-0.0031936	0.0884237	0.058603	0.0527695	0.00427644
-0.131313	-0.0125823	-0.0655965	0.00584942	-0.0405982	0.0579086		-0.27803	-0.0658389	-0.124301	-0.0808744	-0.164309	-0.131047		-0.0019718	-0.0918348	-0.0059597	0.0491584	0.024481	-0.038145		0.0579318	0.00099906	0.0497036	0.096151	0.0817344	0.0414785
-0.146528	-0.0194476	-0.0407219	-0.0033047	-0.0386061	0.00329611		-0.244398	-0.0201295	-0.0717455	-0.0825208	-0.0927708	-0.0928195		-0.031148	-0.090343	0.0117467	0.030624	0.0077976	-0.0480422		0.051279	0.0431023	0.0534012	0.0690021	0.0828443	0.0917929
-0.114985	0.0232994	-0.0404987	-0.0002614	-0.0475862	0.017375		-0.236872	-0.0570089	-0.106734	-0.102016	-0.0790043	-0.0646593		-0.0286999	-0.0946259	0.0336474	-0.0428732	0.0245309	-0.0509369		0.0350318	0.00950362	0.0265385	0.0431311	0.0910578	0.109716
-0.0587947	0.0332004	0.0127088	-0.0060671	-0.049072	0.035315		-0.258916	-0.0978392	-0.146285	-0.0923797	-0.145113	-0.102681		-0.0215204	-0.0963481	0.0405376	-0.029664	0.0258052	-0.0593935		0.0309292	0.0190257	0.0289954	0.108018	0.114083	0.152353
-0.0743149	0.0117077	-0.0033084	-0.0263297	-0.0364406	-0.0080408		-0.292053	-0.123584	-0.165294	-0.131652	-0.207711	-0.140803		-0.019764	-0.120313	0.00589318	0.00921209	0.0314488	-0.048086		0.0248803	-0.0114344	0.0237951	0.0823236	0.0708135	0.114415
-0.0875263	-0.0097983	0.035571	-0.0330434	-0.0093697	-0.0005637		-0.254039	-0.187278	-0.164985	-0.119319	-0.224771	-0.161375		0.00216532	-0.109354	0.023149	-0.0399769	0.0146001	-0.0248968		0.0676887	0.0242397	0.0467297	0.0615875	0.0674224	0.11649
-0.0758756	0.0253977	-0.0046363	-0.0319625	-0.0319344	0.00629631		-0.324422	-0.22162	-0.211183	-0.209403	-0.25364	-0.179275		0.00850662	-0.104083	0.00996674	-0.0295039	0.0210165	-0.0285621		0.0509416	0.0137979	0.0395061	0.0558622	0.0394987	0.0859669
-0.0703688	0.005997	0.00747239	-0.0125251	-0.0101243	0.0161404		-0.296051	-0.186251	-0.210903	-0.230498	-0.222748	-0.193518		0.00315902	-0.0956783	-0.004255	0.0324986	0.0145484	-0.0264273		0.0404384	0.0247397	0.0540046	0.0399914	0.0385708	0.0652678
-0.112543	0.00647262	-0.0180082	-0.0087429	-0.0127978	-0.0109829		-0.256317	-0.169583	-0.152825	-0.230425	-0.138897	-0.199449		0.00801343	-0.103375	0.00637544	0.0121182	-0.009065	-0.0097598		0.0264836	0.0276789	0.0184138	-0.0050826	0.0177026	-0.0117156
-0.109129	0.0256147	0.0103465	0.0128908	-0.0408253	-0.0048412		-0.252369	-0.13433	-0.120026	-0.236336	-0.121497	-0.177991		0.00630211	-0.0688028	-0.0044522	-0.0096284	-0.03375	0.00909195		0.0231502	0.0845719	0.0135326	-0.0097265	0.00862025	0.0189041
-0.0493705	0.0661392	-0.0206033	0.0393076	-0.0497852	-0.0133622		-0.189026	-0.0941466	-0.120307	-0.224656	-0.11979	-0.14044		0.00597028	-0.0565709	-0.0196395	0.0057261	-0.0451861	0.0210283		0.00954532	0.0392769	0.0406721	0.00085319	-0.0138895	-0.0302884
-0.0563438	0.0566615	-0.0109076	0.0340455	-0.0092353	-0.0075666		-0.121332	-0.0684706	-0.0562668	-0.186597	-0.0760342	-0.174133		0.028849	-0.0274554	0.0191252	0.0023082	-0.030572	0.0389536		0.0268283	0.0328077	0.022582	0.0457305	0.0261612	-0.0421364
-0.0406723	0.051024	-0.0174274	0.0466067	0.0224557	-0.0103108		-0.10904	-0.0872986	-0.0374796	-0.127127	-0.0786114	-0.0962814		0.0519358	-0.0007239	0.0189592	0.0026073	-0.0196925	0.0550392		0.0148482	0.0333169	-0.0015194	0.0694328	-0.0142612	-0.0268591
-0.0453639	0.0481033	-0.009614	0.0801907	0.0200325	0.00147339		-0.0800205	-0.0425256	0.01466	-0.0744455	-0.123732	-0.042132		0.0465037	-0.0003678	-0.0111439	0.0105288	0.0327518	0.0769258		0.0127246	0.068915	0.0105653	0.099904	-0.0388823	0.0737673
0.0118761	0.0426356	-0.021552	0.0810101	0.0419262	0.0230283		0.00386403	-0.0508918	-0.0336223	0.0358525	-0.082553	-0.0238265		0.0501421	0.00053527	0.00712047	-0.0044664	0.0747837	0.0628112		0.00824761	0.0523549	0.00922236	0.107976	-0.0310166	0.0696896
0.0251116	0.056171	0.0148353	0.0467919	0.0601072	0.0240143		0.0180548	-0.0650095	-0.035659	0.0130048	-0.0334295	-0.0131858		0.0465577	0.00531794	0.0530728	0.0183931	0.0480894	0.0712472		-0.00489	0.0790819	-0.0112214	0.118328	-0.0087629	0.0882506
0.0940254	0.017731	0.0433125	0.0392007	0.0427334	0.0362084		0.0702688	-0.0703262	-0.0070341	0.0538504	0.00587146	-0.0039677		0.0441719	0.00811203	0.0215973	0.0260027	0.0426829	0.0501069		0.0194031	0.123034	0.00623379	0.0763621	-0.0181387	0.109674
0.127825	-0.0059265	0.0709388	0.0267585	0.0592885	0.0344229		0.0524275	-0.0190947	-0.0059841	0.0776254	0.0273869	-0.0206132		0.0517194	0.00298503	0.0130072	0.0161376	0.0356538	0.0287621		0.0488898	0.0999405	0.0334555	0.0484382	0.00828689	0.0698606
0.133907	-0.0134741	0.0782751	0.0116558	0.0867909	0.0473822		0.115698	0.0174557	-0.0387136	0.0443007	0.052257	-0.0023399		0.0500451	0.0364849	0.00639946	0.0247808	0.0482506	0.0273312		0.0439754	0.114823	0.0242048	0.0504296	0.0161168	0.00642112
0.0779807	-0.0223755	0.089856	0.0179376	0.0948349	0.0212		0.101265	0.0655748	0.00685066	-0.0117071	0.032815	-0.0342329		0.0478441	0.05958	0.0181281	0.0648745	0.0302602	0.0193763		0.0598886	0.117176	0.026866	0.0334954	0.0102223	-0.017264
0.0823853	-0.0460887	0.107469	0.0581334	0.0941882	0.0557658		0.122713	0.119758	0.108934	0.0242806	0.128725	0.00033783		0.0461859	0.0651659	-0.0151099	0.0695566	0.0888209	0.0087146		0.0433547	0.103163	0.0390626	-0.0043896	0.00694683	-0.0254668
0.0917379	-0.0024543	0.0875593	0.0717292	0.0884028	0.044511		0.114033	0.157468	0.0917497	0.0387433	0.0797528	0.0251051		0.0442388	0.0398568	0.0080805	0.0922938	0.0943037	0.0159352		0.0188427	0.0354308	0.0226893	0.0703173	-0.0061929	-0.0423982
0.0177821	0.045651	0.0839718	0.0607248	0.00828829	0.0315464		0.13805	0.192804	0.129108	-0.0123654	0.0324577	0.0397109		0.0244094	0.0396588	0.0542823	0.0947834	0.0967117	0.0288027		-0.0077701	0.0826046	-0.0113629	0.0862498	-0.0105592	-0.0183794
0.0716477	0.051214	0.0509437	0.0648508	-0.0127385	0.0405151		0.152837	0.173002	0.180823	0.0384028	0.0645886	0.106961		0.0426796	0.0474375	0.0668563	0.0866961	0.0622826	0.0340722		-0.0059535	0.0253396	-0.0061988	0.106333	0.0119367	0.0131387
0.143286	0.0869032	0.0879698	0.0448135	-0.0102816	0.0716598		0.175636	0.158387	0.219042	0.117991	0.134254	0.176396		0.0505011	0.0274821	0.0732039	0.0873532	0.0613259	0.072109		-0.0173264	0.0332782	0.00231496	0.11017	0.00854684	0.049014

## Sheet: Fig-8
Fig-8a	Cell Proliferation three replicates value									Fig-8b	self-renewal assay raw value			Fig-8c	AP-staining all replicates value
Days	WT			dAT-Mut1			dAT-Mut2				WT	dAT1	dAT2		WT	dAT-Mut1	dAT-Mut2
0	10000	10000	10000	10000	10000	10000	10000	10000	1000		107	98	118		145.233	131.952	159.888
1	11833	11750	10750	11625	11875	12125	12625	10750	11750		102	101	105		153.258	134.205	141.79
2	36145.8	29895.8	34062.5	33437.5	33125	35625	35937.5	33750	31875		111	107	114		192.709	130.47	150.122
3	140938	150938	139062	141562	160312	143438	141562	149062	133125		93	98	108		160.855	167.588	140.408
4	970833	925000	979167	1212500	1237500	1325000	1137500	1187500	1162500		91	91	110		125.754	137.071	161.097
5	2900000	2.95417e+06	3.09583e+06	3675000	3587500	3937500	3650000	3575000	3425000		97	107	87		161.759	143.727	163.594
											98	112	106		133.999	150.72	148.012
											108	109	106		143.363	129.116	140.052
											99	95	96				177.874
											99	103	102				149.321
											105	92	99
Fig-8d
			qRT-PCR all biological replicates value
	WT				dAT-1				dAT2
Chd2	1	1.04247	0.835088	0.806642	0.517632	0.358489	0.371131	0.297302	0.726986	0.742262	0.737135	0.702222
Otx2	1	1.07177	1.31951	1.15669	0.570382	0.619854	0.692555	0.5	0.852635	0.920188	0.721965	0.687771
Sox1	1	0.920188	0.852635		0.432269	0.297302	0.417544		0.450625	0.371131	0.297302	0.31864
Fgf5	1	0.835088	1.16473	0.882703	0.329877	0.307786	0.217638	0.231647	0.752623	0.742262	0.63728	0.547147
Nestin	1	0.823591	0.882703	0.768438	0.659754	0.456916	0.360982	0.371131	0.356013	0.271684	0.309927	0.301452
Pax6	1	1.49485	1.02811	1.56917	1.81504	1.6245	1.68179	1.38511	1.18099	0.946058	1.15669	1.14076
Brachyury	1	0.628507	0.400535	0.371131	0.0415214	0.0379436	0.0379436	0.0295643	0.126745	0.167241	0.0973956	0.134904
Gsc	1	0.888843	0.882703	0.846745	0.97942	0.76313	0.933033	0.702222	1.47427	1.47427	1.30134	1.55833
FoxA2	1	0.702222	1.58008	0.97942	1.26576	0.80107	1.09429	1.31951	1.40444	0.993092	1.26576	1.56917
Gata6	1	0.668964	0.835088	0.812252	0.959264	0.888843	1.10957	1.18099	2.41162	2.56685	2.36199	2.60268
Sox17	1	1.29235	0.747425	1.07177	0.211686	0.164938	0.258816	0.163799	0.646176	0.327598	0.550953	0.287175
Gata4	1		1.09429	1.02101	1.53688	2.14355	2.34567	1.17283	1.8025	2.17347	1.54756	1.33793

## Sheet: Figure-S8
	ATAC-box plots				ATAC-box plots				ATAC-box plots				ATAC-box plots
Fig-S8c	Primed Pause down (N=315)			Fig-S8d	Primed Pause UP (N=1012)			Fig-S8e	Naïve Pause down (N=1086)			Fig-S8f	Naïve Pause UP (N=378)
	WT	dAT1	dAT2		WT	dAT1	dAT2		WT	dAT1	dAT2		WT	dAT1	dAT2
	0.0417971	0.0145972	-0.061395		-0.0197558	-0.0324628	-0.020833		0.0224711	0.00824015	-0.0468725		0.169716	0.173446	0.250593
	0.045474	0.0224308	-0.0034416		-0.0161166	-0.0274646	-0.0456123		0.0379802	0.0469036	-0.0019846		0.187924	0.23892	0.209693
	0.10902	0.0129033	0.02026		-0.0540975	0.00894702	-0.0121076		0.0643939	0.0947468	0.11122		0.209652	0.278655	0.17406
	0.127023	0.00338203	0.0633835		0.0157736	0.0213754	0.0307643		0.0744069	0.12902	0.156402		0.175483	0.188714	0.152385
	0.111552	0.00019634	0.0118741		0.140939	0.0248811	0.0901568		0.0873592	0.136357	0.149817		0.141691	0.129899	0.151692
	0.0635302	-0.0296579	0.0189504		0.28362	0.0413052	0.0908472		0.0954106	0.16238	0.1353		0.0891137	0.103512	0.173525
	0.161442	-0.0035662	0.0954045		0.269004	0.0547008	0.126469		0.0773726	0.203825	0.171702		0.0551329	0.130538	0.231125
	0.333336	0.0815167	0.236405		0.305765	0.111605	0.206811		0.0773739	0.215798	0.168831		0.1353	0.0913233	0.244865
	0.454363	0.165611	0.289282		0.332063	0.162658	0.269096		0.108608	0.242702	0.165903		0.136172	0.149089	0.247074
	0.492123	0.21464	0.287128		0.401878	0.205787	0.299288		0.169062	0.255868	0.190582		0.176786	0.188969	0.221687
	0.373103	0.247285	0.246456		0.410548	0.254884	0.332609		0.229084	0.338154	0.298089		0.146865	0.261212	0.191912
	0.287586	0.20434	0.265661		0.488516	0.287654	0.391259		0.253616	0.396745	0.396478		0.205873	0.269663	0.22292
	0.273903	0.180555	0.263133		0.571657	0.353139	0.474321		0.297198	0.498351	0.508732		0.210541	0.35571	0.295012
	0.356604	0.0901283	0.246927		0.680093	0.409222	0.512125		0.398557	0.568226	0.565348		0.311049	0.546817	0.462751
	0.450923	0.201236	0.235784		0.813169	0.524258	0.61892		0.511342	0.662337	0.654329		0.442771	0.692092	0.642743
	0.532096	0.357299	0.299939		0.960801	0.645609	0.684981		0.606671	0.805288	0.71782		0.53116	0.833032	0.775887
	0.629878	0.487308	0.415707		1.18278	0.854735	0.902885		0.677771	0.985563	0.834664		0.535426	0.898134	0.871312
	0.739046	0.556289	0.589214		1.35882	1.05749	1.14372		0.818755	1.18271	1.03079		0.471927	0.874027	0.831037
	0.757808	0.601271	0.749875		1.60975	1.3104	1.42791		0.992823	1.29909	1.23199		0.556564	0.892887	0.928194
	0.858597	0.679531	0.812993		1.91237	1.58291	1.67983		1.2078	1.55183	1.46786		0.735507	1.01822	1.08222
	1.01537	0.838413	0.941067		2.26857	1.83942	1.96519		1.45221	1.82067	1.70743		0.933062	1.18941	1.24121
	1.26447	0.928857	1.1051		2.69245	2.23724	2.33715		1.79184	2.2626	2.0488		1.18615	1.49991	1.42526
	1.49316	1.12729	1.36249		3.13873	2.70434	2.8026		2.11873	2.67796	2.45429		1.32399	1.82348	1.62659
	1.74105	1.39684	1.58381		3.67462	3.38342	3.38567		2.40693	3.13066	2.7573		1.46662	2.32853	1.92822
	1.96248	1.66838	1.86683		4.12355	3.91374	3.92759		2.60004	3.4782	3.02799		1.54887	2.56347	2.1253
	2.09997	1.85129	2.15154		4.53397	4.42056	4.50819		2.76729	3.79777	3.24256		1.75516	2.73119	2.35614
	2.30376	1.9685	2.37913		4.7823	4.67779	4.90373		2.8008	3.8607	3.27119		1.92464	2.85549	2.43241
	2.43506	2.0964	2.47584		4.85005	4.73013	4.98832		2.62151	3.55131	3.01139		1.83256	2.85569	2.47407
	2.28813	1.99468	2.35576		4.47011	4.22409	4.45		2.28547	2.96265	2.60985		1.76472	2.74842	2.39259
	1.99028	1.63427	2.13311		3.82481	3.44953	3.60843		1.88	2.33376	2.16797		1.66745	2.42797	2.2502
	1.73353	1.34756	1.8496		3.20286	2.63364	2.76626		1.51188	1.90808	1.81484		1.48095	2.19896	1.99753
	1.57132	1.17196	1.55547		2.69489	1.97142	2.14465		1.14401	1.53041	1.44627		1.34608	1.8825	1.83396
	1.35103	1.02698	1.34132		2.28991	1.46339	1.61119		0.911224	1.26803	1.24305		1.13696	1.63329	1.71046
	1.20039	0.918999	1.1298		1.94398	1.18177	1.31974		0.816142	1.04673	1.15534		0.934093	1.44296	1.59588
	1.17677	0.866693	1.00745		1.79723	1.10339	1.25107		0.791216	0.99712	1.05236		0.787177	1.34529	1.44196
	1.16686	0.894608	0.966905		1.69808	1.14334	1.34236		0.789708	0.980332	1.028		0.769032	1.25762	1.30412
	1.10139	0.84491	0.9567		1.68241	1.20655	1.40651		0.752887	1.00177	1.01349		0.858794	1.21153	1.26077
	1.02665	0.854696	1.07433		1.6241	1.1832	1.38674		0.696221	0.940572	1.00481		0.826167	1.1734	1.28113
	1.05461	0.818474	1.01937		1.57209	1.08943	1.28857		0.60101	0.849227	0.912263		0.78134	1.2165	1.27482
	1.05812	0.694243	0.981832		1.40449	0.942307	1.13511		0.531232	0.750375	0.794554		0.744458	1.24507	1.31673
	0.912344	0.552981	0.822736		1.27098	0.834664	1.01226		0.522039	0.743341	0.758653		0.696911	1.13519	1.21234
	0.816871	0.509418	0.769145		1.11477	0.771	0.947768		0.513811	0.713449	0.681024		0.640433	1.00726	1.15799
	0.829257	0.538636	0.679634		1.02266	0.723886	0.904134		0.511874	0.703957	0.632424		0.598511	0.938087	1.04856
	0.853444	0.564966	0.704888		1.00496	0.659196	0.851917		0.4518	0.611112	0.595289		0.521448	0.874917	0.951038
	0.804322	0.553585	0.694536		0.95308	0.622439	0.773234		0.378789	0.537191	0.587909		0.474744	0.825945	0.872825
	0.817706	0.505327	0.702025		0.883083	0.574659	0.667745		0.322386	0.446188	0.532198		0.419141	0.727571	0.820582
	0.804182	0.40795	0.653888		0.738904	0.515951	0.572363		0.335739	0.425129	0.480134		0.478525	0.709522	0.844162
	0.722736	0.433221	0.679064		0.653712	0.446073	0.521853		0.322077	0.37728	0.421793		0.495766	0.627356	0.852173
	0.570188	0.440245	0.667671		0.552132	0.408454	0.493864		0.306121	0.315513	0.365398		0.490169	0.636787	0.836747
	0.405966	0.349058	0.580821		0.530742	0.359665	0.457463		0.26245	0.290017	0.332386		0.439232	0.602452	0.678822
	0.327348	0.246904	0.46289		0.486917	0.304579	0.406689		0.201954	0.322996	0.330503		0.384136	0.58108	0.555896
	0.318459	0.257668	0.450024		0.460021	0.274051	0.389266		0.180709	0.346889	0.341681		0.335467	0.530325	0.491128
	0.338143	0.318586	0.404841		0.407645	0.283261	0.35687		0.197502	0.324125	0.357688		0.315868	0.543243	0.525539
	0.341697	0.327327	0.295881		0.374235	0.288363	0.355759		0.232813	0.299444	0.317676		0.307617	0.540012	0.418831
	0.35969	0.301264	0.233931		0.33551	0.265437	0.325692		0.242868	0.253605	0.285952		0.245632	0.458769	0.350439
	0.369824	0.226443	0.232338		0.302937	0.229562	0.308669		0.179507	0.20341	0.20601		0.22263	0.341502	0.279201
	0.352775	0.219438	0.344121		0.211774	0.187678	0.240693		0.136932	0.149529	0.163848		0.168984	0.269357	0.268209
	0.275941	0.239204	0.391991		0.174563	0.168572	0.214979		0.115846	0.174562	0.192843		0.128334	0.252547	0.282386
	0.258469	0.1997	0.28853		0.122352	0.15387	0.155378		0.116304	0.167557	0.203662		0.130273	0.220799	0.266133
	0.328275	0.187972	0.159414		0.137713	0.158881	0.181986		0.0984843	0.13713	0.225911		0.135281	0.223209	0.319044
	0.352702	0.187242	0.1407		0.114856	0.110254	0.182377		0.0996474	0.116391	0.173518		0.153397	0.250118	0.291197
	0.303946	0.22887	0.15939		0.149942	0.0510568	0.169599		0.111005	0.112881	0.150891		0.202296	0.276344	0.299034
	0.220873	0.2248	0.151709		0.144623	0.00302195	0.145677		0.0845134	0.108168	0.133876		0.156997	0.268126	0.264835
	0.185631	0.211178	0.0788747		0.11364	-0.0071717	0.109817		0.0489233	0.111613	0.170207		0.111792	0.278675	0.239593
	0.143811	0.24734	0.0415968		0.105239	0.0116521	0.109061		0.0460506	0.124579	0.164255		0.0905717	0.367846	0.290822
	0.132379	0.218834	0.0122096		0.0956102	0.00920705	0.0943635		0.0262068	0.0764921	0.0857167		0.0991524	0.371394	0.22597
	0.0792008	0.122996	-0.0323825		0.047631	-0.0015455	0.0799055		0.022359	0.0327852	0.0566233		0.0638869	0.337408	0.231921
	0.0226637	-0.0019326	-0.0188643		0.0341487	0.0100179	0.0712384		0.0114869	0.00710905	0.0637325		0.0201162	0.251453	0.219263
	0.0260416	-0.018536	0.0420255		0.0474645	0.0357621	0.0258659		0.00117735	0.0164508	0.0976219		0.0243698	0.162043	0.151207
	-0.0217374	-0.0365614	0.0524365		0.0242146	0.00317056	0.0177661						0.0404977	0.137972	0.118564

## Sheet: Raw_blots
			WT-Brg1 dAT1/dAT2-Brg1						HA-Brg1
						Figure 1C- raw gel image
